# Supplementary material for: Small Endogenous Ligands Modulation of Nerve Growth Factor Bioactivity: A Structural Biology Overview
Source: Cells. 2021 Dec 8;10(12):3462. doi: 10.3390/cells10123462 (PMC8700322; doi:10.3390/cells10123462)
Supplement: Supplementary file 1 [file cells-10-03462-s001.zip]

Archive with 1 entries (1 files):
- cells-1473615-supplementary.pdf
